# Supplementary material for: Integrated QSAR, Molecular Docking, ADMET Profiling, and Antioxidant Evaluation of Substituted Chromone and Aryloxyalkanoic Acid Derivatives as Potential CysLT1 Receptor Antagonists
Source: Pharmaceuticals (Basel). 2026 Apr 8;19(4):600. doi: 10.3390/ph19040600 (PMC13119130; doi:10.3390/ph19040600)
Supplement: Supplementary file 1 [file pharmaceuticals-19-00600-s001.zip]

Archive with 1 entries (1 files):
- pharmaceuticals-4201731-supplementary.pdf
